# Supplementary material for: Reproducibility and diurnal variation in middle cerebral artery blood velocity in healthy humans
Source: Exp Physiol. 2023 Mar 23;108(5):692–705. doi: 10.1113/EP090873 (PMC10148902; doi:10.1113/EP090873)
Supplement: Supplementary file 1 — Statistical Summary Document [file EPH-108-692-s001.xlsx]

## Sheet: Statistical Summary Table
Statistical Summary Document
Manuscript Title:	Reproducibility and diurnal variation in middle cerebral artery blood velocity in healthy humans
Authors:	Brian Shariffi, Iman N. Lloyd, Mikala E. Cessac, Jennifer L. Harper, Jacqueline K. Limberg
Animal model used, if applicable:	Humans
Underlying hypothesis:	We hypothesized CBV and CVR measured at the same time of day are reproducible across days. We further hypothesized CBV and CVR exhibit diurnal variation, with measurements higher in the evening compared to morning/afternoon hours.
Definitions of ‘n’:	12 healthy adult humans (6M/6F)
Statistical summary table:
Experimental question number	Finding/ conclusion	Experimental location/variable	Mean value	Standard Deviation	n	Exact P value	Figure/table in which data are presented	Units	Data comparisons	Statistical test	Any other experimental factors	Comments
CBV measured at the same time of day is reproducible across days	Resting MCAv exhibited moderate-to-good reproducibility.	Resting MCAv (cm/s)	ICC: Morning 0.87; Afternoon 0.56; Evening 0.67	----	12 (6M/6F)	----	Table 2	----	Day 1 vs Day 2	Intraclass correlation coefficients (ICC) were calculated using a mixed effects model.	Baseline data are reported as an average of the last 90 s of the 10-min quiet rest.
CBV measured at the same time of day is reproducible across days	Linear regression analysis supported low between-day variability in resting MCAv	Resting MCAv (cm/s)	Morning: R=0.93; Afternoon: R=0.65; Evening: R=0.66	----	12 (6M/6F)	Morning: P <0.01; Afternoon: P =0.02; Evening: P =0.18	Table 2	----	Day 1 vs Day 2	The response relationship over the two separate days was compared using linear regression analysis and Pearson product-moment correlation.	Baseline data are reported as an average of the last 90 s of the 10-min quiet rest.
CVR (apnea) measured at the same time of day is reproducible across days	MCAv at peak apnea exhibited moderate-to-good reproducibility	MCAv (cm/s) at peak apnea	ICC: Morning 0.80; Afternoon 0.46; Evening 0.65	----	12 (6M/6F)	----	Table 2	----	Day 1 vs Day 2	Intraclass correlation coefficients (ICC) were calculated using a mixed effects model.	Data were assessed as a 3-s rolling average, results from the two apnea trials were averaged, and the peak response was determined.
CVR (apnea) measured at the same time of day is reproducible across days	Linear regression analysis supported low between-day variability in MCAv at peak apnea	MCAv (cm/s) at peak apnea	Morning: R=0.82; Afternoon: R=0.46; Evening: R=0.64	----	12 (6M/6F)	Morning: P <0.01; Afternoon: P =0.13; Evening: P =0.02	Table 2	----	Day 1 vs Day 2	The response relationship over the two separate days was compared using linear regression analysis and Pearson product-moment correlation.	Data were assessed as a 3-s rolling average, results from the two apnea trials were averaged, and the peak response was determined.
CVR (carbogen) measured at the same time of day is reproducible across days	MCAv observed during minute 2 of carbogen exposure exhibited moderate-to-good reproducibility	MCAv (cm/s) at Min 2 carbogen exposure	ICC: Morning 0.81, Afternoon 0.74, Evening 0.73	----	12 (6M/6F)	----	Table 2	----	Day 1 vs Day 2	Intraclass correlation coefficients (ICC) were calculated using a mixed effects model.	Results from the carbogen protocol were analyzed second-by-second and data are reported as a 60-s average from the second minute.
CVR (carbogen) measured at the same time of day is reproducible across days	Linear regression analysis supported low between-day variability in MCAv at minute 2 of carbogen exposure	MCAv (cm/s) at Min 2 carbogen exposure	Morning: R=0.88; Afternoon: R=0.75; Evening: R=0.71	----	12 (6M/6F)	Morning: P <0.01; Afternoon: P <0.01; Evening: P =0.01	Table 2	----	Day 1 vs Day 2	The response relationship over the two separate days was compared using linear regression analysis and Pearson product-moment correlation.	Results from the carbogen protocol were analyzed second-by-second and data are reported as a 60-s average from the second minute.
CBV exhibits diurnal variation, with measurements higher in the evening compared to morning/afternoon hours.	There was no effect of time of day on resting MCAv.	Resting MCAv (cm/s)	Mean: Morning 60; Afternoon 58; Evening 60	95% CI: Morning (53,68); Afternoon (51,65); Evening (53,66)	12 (6M/6F)	F = 0.69, P = 0.51, ƞp2 = 0.06	Table 4, Figure 1A	cm/s	Morning vs Afternoon vs Evening	The determine effect of time of day (i.e., diurnal variation) on main outcome variables a one- way repeated measures analysis of variance (ANOVA) was applied.	Baseline data are reported as an average of the last 90 s of the 10-min quiet rest. Data are averaged from 2 study visits (Day 1, Day 2).
CVR (apnea) exhibits diurnal variation, with measurements higher in the evening compared to morning/afternoon hours.	There was no effect of time of day on the peak MCAv response to apnea.	MCAv (cm/s) at peak apnea	Mean: Morning 75; Afternoon 73; Evening 76	95% CI: Morning (67,83); Afternoon (66,80); Evening (68,84)	12 (6M/6F)	F = 1.00, P = 0.39, ƞp2 = 0.08	Figure 1B	cm/s	Morning vs Afternoon vs Evening	The determine effect of time of day (i.e., diurnal variation) on main outcome variables a one- way repeated measures analysis of variance (ANOVA) was applied.	Data were assessed as a 3-s rolling average, results from the two apnea trials were averaged, and the peak response was determined. Data are averaged from 2 study visits (Day 1, Day 2).
CVR (carbogen) exhibits diurnal variation, with measurements higher in the evening compared to morning/afternoon hours.	Diurnal variation in the MCAv response to carbogen exposure was observed.	MCAv (cm/s) at Min 2 carbogen exposure	Mean: Morning 67; Afternoon 65; Evening 70	95% CI: Morning (60,75); Afternoon (56,73); Evening (62,79)	12 (6M/6F)	F = 3.38, P = 0.053, ƞp2 = 0.23	Figure 2A	cm/s	Morning vs Afternoon vs Evening	The determine effect of time of day (i.e., diurnal variation) on main outcome variables a one- way repeated measures analysis of variance (ANOVA) was applied.	Results from the carbogen protocol were analyzed second-by-second and data are reported as a 60-s average from the second minute. Data are averaged from 2 study visits (Day 1, Day 2).
